# Supplementary material for: ELK3 Controls Gastric Cancer Cell Migration and Invasion by Regulating ECM Remodeling-Related Genes
Source: Int J Mol Sci. 2022 Mar 28;23(7):3709. doi: 10.3390/ijms23073709 (PMC8998440; doi:10.3390/ijms23073709)
Supplement: Supplementary file 1 [file ijms-23-03709-s001.zip]

Archive with 1 entries (1 files):
- Lee M  et al_Table S1.xlsx
