# Supplementary material for: ELK3 Controls Gastric Cancer Cell Migration and Invasion by Regulating ECM Remodeling-Related Genes
Source: Int J Mol Sci. 2022 Mar 28;23(7):3709. doi: 10.3390/ijms23073709 (PMC8998440; doi:10.3390/ijms23073709)
Supplement: Supplementary file 1 [file ijms-23-03709-s001.zip › Lee M et al_Table S1.xlsx]

## Sheet: Table S1
	Table S1. differentially expressed genes (DEGs) between control and ELK3-depleted SNU 638 cells
	Gene symbol	Fold change	p-value
	PCDHGB6	0.116369	0.00751537
	NOS1	0.129769	0.049798
	ALPK3	0.155356	0.0499845
	LINC00282	0.159345	0.027456
	PCAT19	0.159345	0.027456
	TMEM75	0.160985	0.0121393
	PTPRR	0.162932	0.000108264
	LOC101927623	0.173652	0.00665608
	SPATA3-AS1	0.175119	0.0154691
	AKAP6	0.176174	0.00979756
	CSNK1G2-AS1	0.176655	0.012269
	RNU12	0.188408	0.0363593
	LCE1E	0.195533	0.0396789
	SNORD87	0.197595	0.0415089
	LOC101927811	0.199743	0.0267558
	SUCLG2-AS1	0.200354	0.0372088
	ADCY4	0.207773	0.00619325
	SLC1A2	0.208015	0.00660504
	PCDHB15	0.210407	0.0116396
	FGF5	0.210551	0.0120122
	MYCBPAP	0.21067	0.0123284
	SNORD28	0.210758	0.0168762
	CELF4	0.210912	0.0130702
	NPAS2	0.214929	0.0196859
	HIST1H3H	0.221831	0.0172224
	HTR2B	0.225504	0.0410593
	LOC101927051	0.226029	0.00205937
	KRTAP1-3	0.228803	0.0444819
	GCM2	0.228803	0.0444819
	GPT	0.229466	0.0477004
	SNORD60	0.230841	0.0426076
	LOC101927179	0.237766	0.0368375
	SNORD52	0.238456	0.000669579
	LOC442028	0.255227	0.0238005
	RASGEF1B	0.258669	0.00559845
	FUT6	0.259412	0.00664601
	VAV1	0.260444	0.00828426
	EIF4E3	0.260533	0.016199
	CRTC3-AS1	0.261263	0.00974718
	RAET1E-AS1	0.261945	0.0110871
	QKI	0.263002	0.0135869
	HRAT92	0.270046	0.0468435
	SERPINF1	0.275647	0.0211981
	FAM177B	0.284116	0.0170058
	AKAP14	0.288616	0.0401576
	SGCE	0.289421	0.0391452
	OCLM	0.297364	0.0163242
	A2M-AS1	0.297364	0.0163242
	SNORD1C	0.297364	0.0163242
	SNORD62A	0.297364	0.0163242
	LINC01461	0.298013	0.0153412
	SLC4A10	0.298598	0.0144755
	ANO1	0.30113	0.010943
	KIRREL2	0.301975	0.00984724
	FAM162B	0.302383	0.00933488
	CNRIP1	0.303035	0.00853888
	TIGIT	0.303536	0.00794549
	PPP4R1-AS1	0.303627	0.0078395
	CECR2	0.304757	0.00658879
	MPV17L	0.30486	0.00646494
	NAALADL2	0.304938	0.00638351
	PLSCR4	0.309354	0.0242097
	NCAM1	0.311869	0.0348368
	TNFSF4	0.312686	0.0371332
	GALR2	0.326337	0.0373312
	TMED6	0.32639	0.0376333
	SCN2B	0.337233	0.0290737
	USP51	0.339778	0.0243372
	BCL2L15	0.341587	0.0157722
	LOC100507472	0.343523	0.00553502
	SNORD58B	0.343523	0.00553502
	CCDC116	0.343523	0.00553502
	LOC340113	0.343523	0.00553502
	VWA2	0.344177	0.00629508
	SLC9A9	0.345242	0.00765817
	NRADDP	0.347196	0.0105913
	LOC101928162	0.347701	0.0114472
	SMCR5	0.349039	0.0139426
	KIF5C	0.349466	0.0148182
	ADAMTS14	0.349503	0.0148949
	ULK4P3	0.356315	0.0333772
	PIWIL4	0.367868	0.0356411
	TMPRSS11GP	0.376546	0.041506
	C4orf26	0.376932	0.0440993
	BAALC	0.377126	0.045675
	LINC00515	0.37715	0.0458813
	ZNF829	0.37733	0.0475203
	SRRM3	0.377597	0.0498547
	SOX5	0.381468	0.0497923
	KRT12	0.385878	0.0483944
	ZNF782	0.388752	0.000793386
	TMEM110-MUSTN1	0.390057	0.0472354
	CTSO	0.391905	0.0346983
	FAM86B2	0.398688	0.0394283
	KCCAT211	0.402912	0.0128109
	LINC00601	0.409736	0.00101305
	TMEM234	0.411373	0.0238077
	LOC729732	0.411953	0.0285348
	FAM50B	0.412758	0.0336735
	SNAI1	0.414275	2.36615e-05
	KIAA1211L	0.417327	0.00947748
	HOXB2	0.420071	0.0258671
	GNRHR	0.42058	0.0246228
	TTC25	0.42152	0.0421668
	IL10RA	0.42374	0.0487138
	GREB1	0.423952	0.00110783
	BAMBI	0.424427	0.0474422
	LOC100128531	0.42488	0.0466087
	DSC3	0.425401	0.0456499
	ENPP2	0.425839	0.0448479
	NID1	0.427631	0.0415658
	DCN	0.427643	0.0415719
	BEX1	0.42782	0.0412332
	SLC16A6	0.427859	0.0411653
	EFR3B	0.430486	0.0427587
	CCDC183-AS1	0.435833	0.0126215
	CYP2D6	0.443008	0.0493903
	TMEM253	0.445578	0.00442589
	LOXL2	0.446285	0.0421144
	COL16A1	0.453087	0.00283077
	JPX	0.455173	0.00834415
	OAS1	0.456398	0.0284081
	SPAG8	0.461869	0.0159279
	LOC100130417	0.47671	0.0487315
	ULK4P2	0.480006	0.0382588
	GPER1	0.481729	0.0422498
	ARHGAP33	0.483342	0.0395772
	FBXL19	0.484198	0.0310568
	BMP1	0.487746	0.00478011
	MKLN1-AS	0.50024	0.0422381
	LOC730183	0.503023	0.0448829
	HOGA1	0.504005	0.0233849
	CCDC13	0.504186	0.0254062
	LOC102724312	0.504707	0.0310932
	C17orf104	0.507227	0.0236884
	NKX2-5	0.50799	0.046192
	ANP32C	0.510874	0.0354428
	HIST1H1B	0.518122	0.0271643
	NEK5	0.521759	0.0125356
	LOC101927437	0.528472	0.0411349
	SPATA6L	0.530745	0.0379087
	YWHAEP1	0.534099	0.00791943
	LRRC6	0.541581	0.00594797
	TXNRD3NB	0.541864	0.0186401
	ETV3L	0.546403	0.0384275
	C2	0.547391	0.0400294
	SNX30	0.548227	0.0333609
	TBC1D19	0.554938	0.00290148
	MTHFSD	0.555019	0.0499665
	IQSEC2	0.55677	0.0137899
	TJP3	0.560283	0.0140301
	FAP	0.562032	0.0471815
	SPRED3	0.56221	0.0032131
	CDC37L1-AS1	0.574114	0.000960551
	RSPH10B2	0.574922	0.0292115
	C19orf81	0.57597	0.027198
	SARM1	0.578505	0.0141368
	FAM201A	0.585329	0.0191335
	PROCA1	0.590748	0.0411384
	ZSWIM5	0.602097	0.0244622
	IQCH-AS1	0.602282	0.0035464
	MAPK8IP1	0.602367	0.0351453
	DMRTA2	0.603045	0.0440709
	IFITM10	0.608409	0.0422996
	HNRNPKP3	0.619896	0.0393267
	FN3K	0.640662	0.013293
	LOC101929089	0.643151	0.0359127
	JOSD2	0.647772	0.0177001
	A1BG-AS1	0.647923	0.0312073
	SRCIN1	0.651232	0.0226703
	VPS9D1-AS1	0.652155	0.0286328
	MBIP	0.653652	0.0301397
	LOC100507053	0.65397	0.0179628
	ZC2HC1C	0.654439	0.0184134
	ZNF616	0.655695	0.011529
	TAB3	0.657453	0.0126206
	TBL2	0.665052	0.00466225
	MBTPS2	1.5008	0.0216267
	DLL4	1.50224	0.0322387
	ABCA11P	1.50328	0.0414668
	HNRNPCL1	1.50916	0.0355123
	HNRNPCL4	1.50917	0.0355226
	HNRNPCL3	1.50917	0.0355226
	SYDE2	1.54019	0.0249656
	LOC101926911	1.54844	0.03846
	FGD1	1.5577	0.00783272
	MKRN2OS	1.5906	0.0440752
	IMPA2	1.60429	0.000404275
	POLI	1.621	0.0311569
	OR10A4	1.62596	0.0476435
	CRHR2	1.62667	0.0462257
	RAB3IL1	1.64236	0.0493276
	KCNN4	1.64736	0.00890258
	PSMG3-AS1	1.64766	0.037591
	AMIGO1	1.65487	0.0361724
	BATF3	1.65519	0.00222291
	SP4	1.65843	0.00260089
	SPIN2A	1.67396	0.00610271
	LOC113230	1.67912	0.00214326
	LIPT1	1.70088	0.0100916
	ZNF283	1.71169	0.0311309
	PRKCQ	1.71911	0.0271232
	ARX	1.72184	0.0222405
	CD302	1.72333	0.0377702
	SPDYE8P	1.76418	0.0446607
	GIPC2	1.79228	0.0139175
	PCBP2-OT1	1.81872	0.042232
	CASC10	1.82255	0.0220735
	BREA2	1.83096	0.0273362
	HOXC13	1.88427	0.019572
	RNF125	1.9227	0.00653431
	LOC641367	1.93549	0.0159875
	DYX1C1	1.9482	0.0232193
	SPDYE3	1.97149	0.0345901
	PRR5L	1.98659	0.0370358
	EIF3IP1	1.98844	0.0269364
	ST8SIA3	2.00229	0.00756953
	TRIM54	2.0023	0.0316753
	ZBTB26	2.02283	0.00861232
	HIF1A-AS1	2.17626	0.04389
	SCARNA5	2.27685	0.0287932
	CNTNAP3P2	2.28666	0.024872
	FER1L5	2.4919	0.0037338
	LIMS3-LOC440895	2.50128	0.0274607
	EIF1B-AS1	2.57021	0.0311496
	LRRC75B	2.58649	0.0183959
	LINC01547	2.66662	0.00813643
	DYNC1I1	2.73579	0.0255127
	CCDC39	2.76686	0.0443082
	SP7	2.80334	0.0493776
	KANK4	2.84074	0.00189875
	LRRC48	2.85293	0.0369366
	C18orf61	2.85622	0.00160585
	RARRES2	2.8706	0.00132968
	INGX	2.88871	0.0010075
	LINC00628	2.91348	0.000630255
	SNORD34	2.91348	0.000630255
	KCNA7	3.06496	0.0331207
	PCDHB10	3.07603	0.0123755
	OR2A9P	3.11726	0.0380601
	LOC100128770	3.27066	0.0261333
	KLF15	3.32908	0.037038
	AQP4-AS1	3.35401	0.0286382
	LRRN1	3.35862	0.0288972
	LOC100131303	3.38388	0.049247
	MSANTD1	3.6247	0.00937067
	APOBEC3A	3.66126	0.00360848
	FAM107A	3.76382	0.0331828
	CDA	3.80951	0.00125424
	GCNT4	3.81895	0.00114373
	PNMA5	3.82159	0.00111344
	BCAN	4.01275	0.0411296
	SLPI	4.09942	0.029071
	TNFAIP6	4.34699	0.0278218
	SMCR2	4.72812	0.00139093
	BACH1-IT2	4.75848	0.0465172
	DMGDH	4.96033	0.0453967
	PCDHGA6	5.74851	0.0297493
	AQP7P3	6.15424	0.0158044
	NCRNA00250	6.68089	0.000877926
	USH1C	6.68984	0.0371251
	SSPO	7.49597	0.0114144
